# Supplementary material for: Comparative Plant Transcriptome Profiling of Arabidopsis thaliana Col-0 and Camelina sativa var. Celine Infested with Myzus persicae Aphids Acquiring Circulative and Noncirculative Viruses Reveals Virus- and Plant-Specific Alterations Relevant to Aphid Feeding Behavior and Transmission
Source: Microbiol Spectr. 2022 Jul 20;10(4):e00136-22. doi: 10.1128/spectrum.00136-22 (PMC9430646; doi:10.1128/spectrum.00136-22)
Supplement: Supplemental file 4 — Supplemental material. Download spectrum.00136-22-s0003.xlsx, XLSX file, 0.01 MB [file spectrum.00136-22-s0003.xlsx]

## Sheet: Table S3
			Annacondia et al.		Our study
			Aphid vs. Control		TuYV vs. Mock		CaMV vs. Mock
	Gene locus	Gene	log2FChange	P-adj	log2FChange	P-adj	log2FChange	P-adj
	AT1G54050	17.4 kDa class III heat shock protein [Source:UniProtKB/Swiss-Prot;Acc:Q9SYG1]	3.73071	5.84e-11	-	-	-1.586	1.6194e-12
	AT4G17490	Ethylene-responsive transcription factor 6 [Source:UniProtKB/Swiss-Prot;Acc:Q8VZ91]	3.03586	3.02e-08	-	-	-1.272	1.05945e-16
	AT4G23180	Cysteine-rich receptor-like protein kinase 10 [Source:UniProtKB/Swiss-Prot;Acc:Q8GYA4]	1.35486	0.0472404	-	-	-1.122	3.99688e-13
	AT5G47230	ERF5 [Source:UniProtKB/TrEMBL;Acc:A0A178UKK9]	2.96621	2.94e-07	-	-	-1.121	4.2988e-09
	AT2G24600	Ankyrin repeat family protein [Source:UniProtKB/TrEMBL;Acc:F4IPR3]	2.61983	1.69e-07	-	-	-1.039	8.01221e-06
	AT3G18710	RING-type E3 ubiquitin transferase [Source:UniProtKB/TrEMBL;Acc:A0A178VJJ8]	1.82806	0.0182522	-	-	-0.999	2.84433e-12
	AT1G33600	Leucine-rich repeat (LRR) family protein [Source:UniProtKB/TrEMBL;Acc:Q9FW48]	1.41515	0.0479052	-	-	-0.966	6.95201e-13
	AT1G50750	Plant mobile domain protein family [Source:TAIR;Acc:AT1G50750]	3.83947	6.82e-11	-	-	-0.952	5.41758e-06
	AT2G29500	17.6 kDa class I heat shock protein 2 [Source:UniProtKB/Swiss-Prot;Acc:Q9ZW31]	2.89167	7.66e-06	-	-	-0.949	0.0448096
	AT1G19770	PUP14 [Source:UniProtKB/TrEMBL;Acc:A0A178WHV5]	1.55218	0.00569087	-	-	-0.883	2.13952e-10
	AT3G55840	Nematode resistance protein-like HSPRO1 [Source:UniProtKB/Swiss-Prot;Acc:Q9LY61]	2.09088	0.0179254	-	-	-0.837	2.56788e-09
	AT2G26530	AR781 [Source:UniProtKB/TrEMBL;Acc:A0A178VPT1]	2.03658	0.000430079	-	-	-0.836	5.40731e-09
	AT1G56240	F-box protein PP2-B13 [Source:UniProtKB/Swiss-Prot;Acc:Q9C7J9]	1.96351	0.0346021	-	-	-0.793	5.01383e-08
	AT1G73080	Leucine-rich repeat receptor-like protein kinase PEPR1 [Source:UniProtKB/Swiss-Prot;Acc:Q9SSL9]	1.76539	0.0499736	-	-	-0.763	0.00202707
	AT5G45340	Abscisic acid 8'-hydroxylase 3 [Source:UniProtKB/Swiss-Prot;Acc:Q9FH76]	3.68652	5.91e-12	-	-	-0.723	1.53643e-08
	AT2G06050	12-oxophytodienoate reductase 3 [Source:UniProtKB/Swiss-Prot;Acc:Q9FUP0]	1.47516	0.0339773	-	-	-0.676	7.43761e-05
	AT5G46510	Disease resistance protein (TIR-NBS-LRR class) family [Source:UniProtKB/TrEMBL;Acc:Q9FHF4]	2.2417	0.00357458	-	-	-0.672	0.0253321
	AT1G09950	RAS1 [source:Araport11]	2.24312	0.00569087	-	-	-0.628	0.000850366
	AT1G30135	Protein TIFY 5A [Source:UniProtKB/Swiss-Prot;Acc:Q8LBM2]	1.9603	0.0368058	-	-	-0.625	0.0111811
	AT4G09150	T-complex protein 11 [Source:UniProtKB/TrEMBL;Acc:F4JJB2]	1.92742	0.00219416	-	-	-0.622	0.000686861
	AT3G56880	VQ motif-containing protein [Source:UniProtKB/TrEMBL;Acc:Q9LES0]	2.20657	3.08e-05	-	-	-0.62	1.74667e-08
	AT5G58430	Exocyst complex component EXO70B1 [Source:UniProtKB/Swiss-Prot;Acc:Q9FGH9]	1.80367	0.00887292	-	-	-0.602	6.34405e-06
	AT1G74930	Ethylene-responsive transcription factor ERF018 [Source:UniProtKB/Swiss-Prot;Acc:Q9S7L5]	4.16679	1.1e-15	-	-	-0.597	0.00156105
	AT4G24380	At4g24380 [Source:UniProtKB/TrEMBL;Acc:Q8GX45]	2.76023	1.14e-06	-	-	-0.589	3.24143e-05
	AT3G57530	Calcium-dependent protein kinase 32 [Source:UniProtKB/Swiss-Prot;Acc:Q6NLQ6]	2.80944	5.94e-08	-	-	-0.581	0.000114573
	AT1G57990	PUP18 [Source:UniProtKB/TrEMBL;Acc:A0A178WC51]	1.85181	0.00438984	-	-	-0.548	2.8097e-05
	AT1G33760	Ethylene-responsive transcription factor ERF022 [Source:UniProtKB/Swiss-Prot;Acc:Q9LQ28]	4.17556	1.62e-12	-	-	-0.548	0.00191297
	AT1G72910	Similar to part of disease resistance protein [Source:UniProtKB/TrEMBL;Acc:Q9SSN5]	1.82616	0.000889487	-	-	-0.548	0.00414433
	AT1G72920	Similar to part of disease resistance protein [Source:UniProtKB/TrEMBL;Acc:Q9SSN4]	3.10622	1.03e-08	-	-	-0.54	0.0168588
	AT5G61600	Ethylene-responsive transcription factor ERF104 [Source:UniProtKB/Swiss-Prot;Acc:Q9FKG1]	3.43763	1.55e-11	-	-	-0.483	0.000249783
	AT1G19380	At1g19380 [Source:UniProtKB/TrEMBL;Acc:Q9LN60]	2.13164	0.00135201	-	-	-0.472	0.00121443
	AT1G02660	Phospholipase A1 PLIP2, chloroplastic [Source:UniProtKB/Swiss-Prot;Acc:F4HXL0]	1.76427	0.0246228	-	-	-0.435	0.0417992
	AT2G38470	WRKY33 [Source:UniProtKB/TrEMBL;Acc:A0A384L4W4]	2.4526	1.73e-07	-	-	-0.403	0.0104701
	AT1G07135	At1g07135 [Source:UniProtKB/TrEMBL;Acc:Q9LMK6]	2.94918	2.9e-08	-	-	-0.389	0.00502346
	AT4G17230	SCARECROW-like 13 [Source:TAIR;Acc:AT4G17230]	1.37864	0.0452451	-	-	-0.387	0.0245744
	AT4G11280	1-aminocyclopropane-1-carboxylate synthase 6 [Source:UniProtKB/Swiss-Prot;Acc:Q9SAR0]	3.5565	3.05e-14	-	-	-0.317	0.0212633
	AT1G21910	DREB26 [Source:UniProtKB/TrEMBL;Acc:A0A178W3Q9]	2.16074	0.000748744	-0.62	0.0100471	-	-
